# Supplementary material for: Human Tissue Analysis of Left Atrial Adipose Tissue and Atrial Fibrillation after Cox Maze Procedure
Source: J Clin Med. 2022 Feb 4;11(3):826. doi: 10.3390/jcm11030826 (PMC8837174; doi:10.3390/jcm11030826)
Supplement: Supplementary file 1 [file jcm-11-00826-s001.zip]

Archive with 1 entries (1 files):
- jcm-1543620-supplementary.pdf
